# Supplementary material for: Persistent Barriers of the Gluten-Free Basic Food Basket: Availability, Cost, and Nutritional Composition Assessment
Source: Nutrients. 2024 Mar 19;16(6):885. doi: 10.3390/nu16060885 (PMC10974532; doi:10.3390/nu16060885)
Supplement: Supplementary file 1 [file nutrients-16-00885-s001.zip]

Archive with 1 entries (1 files):
- nutrients-2850513-supplementary.pdf
